# Supplementary material for: Controlled Synthesis of N-Doped Hierarchical Porous Carbon Spheres Through Polydopamine for CO2 Adsorption and High-Performance Supercapacitors
Source: Molecules. 2025 Jun 26;30(13):2747. doi: 10.3390/molecules30132747 (PMC12250799; doi:10.3390/molecules30132747)
Supplement: Supplementary file 1 [file molecules-30-02747-s001.zip]

Archive with 1 entries (1 files):
- molecules-3646882-supplementary.pdf
